# Supplementary material for: Promiscuous CYP87A enzyme activity initiates cardenolide biosynthesis in plants
Source: Nat Plants. 2023 Sep 18;9(10):1607–17. doi: 10.1038/s41477-023-01515-9 (PMC10581899; doi:10.1038/s41477-023-01515-9)
Supplement: Supplementary file 4 — Oligonucleotides used in this study. [file 41477_2023_1515_MOESM4_ESM.xlsx]

## Sheet: Sheet1
	Supplementary Table 1: Oligonucleotides used in this study
Name	Sequence	Use
DpCYP87A106 F	TTTATGAATTTTGCAGCTCGA ATGTCGTTGGTAGCTATTAGCATTGG	transient expression in N. benthamiana (3Ω1)
DpCYP87A106 R	GACAACCACAACAAGCACCG TCATTTGCATGCCTTCTGATTAGC	transient expression in N. benthamiana
CpCYP87A103 F	TTTATGAATTTTGCAGCTCGA ATGATGTTCGCTGCCATCTTTCTTACAACC	transient expression in N. benthamiana
CpCYP87A103 R	GACAACCACAACAAGCACCG TCAATTTGCTTTGATGGCGGAGATC	transient expression in N. benthamiana
AtCYP87A2 F	TTTATGAATTTTGCAGCTCGA ATGTGGGCATTGCTCATTTGGG	transient expression in N. benthamiana
AtCYP87A2 R	GACAACCACAACAAGCACCG CTAGTCTCTCTTCTTATGGAGTTTGAC	transient expression in N. benthamiana
SlCYP87A21 F	TTTATGAATTTTGCAGCTCGA ATGATATCAGTTGGTATGTCC	transient expression in N. benthamiana
SlCYP87A21 R	GACAACCACAACAAGCACCG CTATAAAATCTTCTCATCTTTTTCCG	transient expression in N. benthamiana
NbCYP87A122 F	TTTATGAATTTTGCAGCTCGA ATGATATCAGTGGGTATGTG	transient expression in N. benthamiana
NbCYP87A122 R	GACAACCACAACAAGCACCG CTATTGTATCTTCTCATCTTTCTCCGAGAG	transient expression in N. benthamiana
EcCYP87A2 F	TTTATGAATTTTGCAGCTCGA ATGTGGGCATTGTTCATTTGGGTG	transient expression in N. benthamiana
EcCYP87A2 R	GACAACCACAACAAGCACCG CTAAGTCTCTTTTTTATGGAGTCTGACATG	transient expression in N. benthamiana
EcCYP87A126 F	TTTATGAATTTTGCAGCTCGA ATGTCGTGGGCATTATGCATTTGGG	transient expression in N. benthamiana
EcCYP87A126 R	GACAACCACAACAAGCACCG TCATATCTCTTTCTTGTTGATTTTGACATG	transient expression in N. benthamiana
OsCYP87A6 F	TTTATGAATTTTGCAGCTCGA ATGCAGCCATATCTTCAGCTAGCTTC	transient expression in N. benthamiana
OsCYP87A6 R	GACAACCACAACAAGCACCG TCAGTTCTTAGGGAAGAGCTGGATATG	transient expression in N. benthamiana
SiCYP87A113 F	TTTATGAATTTTGCAGCTCGA ATGTTTCCAGCAGCTTTCTACATTGGAG	transient expression in N. benthamiana
SiCYP87A113 R	GACAACCACAACAAGCACCG TCATTTATCTTTTTCAGTGACATGAACG	transient expression in N. benthamiana
OeCYP87A93 F	TTTATGAATTTTGCAGCTCGA ATGTTTCCAGCAATTTTCTGCATTGC	transient expression in N. benthamiana
OeCYP87A93 R	GACAACCACAACAAGCACCG CTACTTTTGTGCATTTTTTTCAGAAAG	transient expression in N. benthamiana
DpCYP87A106 qRT F	ATTATGCATCGGGGCGGATT	qRT-PCR for DpCYP87A106 expression in D. purpurea
DpCYP87A106 qRT R	CACCGGACAATGTCTCCTCC	qRT-PCR for DpCYP87A106 expression in D. purpurea
CpCYP87A103 qRT F	AGCTGGTGCTTTCCACAAGT	qRT-PCR for CpCYP87A103 expression in C. procera
CpCYP87A103 qRT R	ACCAGCTCAGCAGTAGCATC	qRT-PCR for CpCYP87A103 expression in C. procera
DpCYP87A106 yeast F	CAAGGAGAAAAAACCCCGGATCC ATGTCGTTGGTAGCTATTAGCATTGG	cloning into pESC-HIS for RH6827/RH6829 yeast expression
DpCYP87A106 yeast R	GCCGCGGTACCAAGCTTACTCGAG TCATTTGCATGCCTTCTGATTAGCC	cloning into pESC-HIS for RH6827/RH6829 yeast expression
CpCYP87A103 yeast F	CAAGGAGAAAAAACCCCGGATCC ATGATGTTCGCTGCCATCTTTCTTACAACC	cloning into pESC-HIS for RH6827/RH6829 yeast expression
CpCYP87A103 yeast R	GCCGCGGTACCAAGCTTACTCGAG TCAATTTGCTTTGATGGCGGAGATC	cloning into pESC-HIS for RH6827/RH6829 yeast expression
AtCPR1(AT4G24520) yeast F	CGAATTCAACCCTCACTAAAGGGCGGCCGC ATGGGGACAGATTCGTTATCCGACG	Redox partner for CYP activities in RH6827/RH6829 yeast expression
AtCPR1(AT4G24520) yeast R	GAAGAATTGTTAATTAAGAGCTC TCACCAGACATCTCTGAGGTATCTTCC	Redox partner for CYP activities in RH6827/RH6829 yeast expression
