# Supplementary material for: Promiscuous CYP87A enzyme activity initiates cardenolide biosynthesis in plants
Source: Nat Plants. 2023 Sep 18;9(10):1607–17. doi: 10.1038/s41477-023-01515-9 (PMC10581899; doi:10.1038/s41477-023-01515-9)
Supplement: Supplementary file 5 — Source data for supplementary figures. [file 41477_2023_1515_MOESM5_ESM.xlsx]

## Sheet: Supplementary Fig. 4a
Supplementary Fig. 4a
	LC-MS based profiling of selected cardenolides in different tissues of D. purpurea
Digitoxin
	Replicate 1	Replicate 2	Replicate 3
Young leaves	88814	70944	85456
Old leaves	132744	85785	94589
Leaf base	32266	22882	21456
Roots	2789	3954	2856
Verodoxin
	Replicate 1	Replicate 2	Replicate 3
Young leaves	134807	94793	89784
Old leaves	25969	28211	18546
Leaf base	13911	21425	15456
Roots	60952	57735	51245
Digitoxigenin fucoside
	Replicate 1	Replicate 2	Replicate 3
Young leaves	7485	8882	5854
Old leaves	36554	41223	45696
Leaf base	0	0	0
Roots	0	0	0

## Sheet: Supplementary Fig. 4b
Supplementary Fig. 4b
	LC-MS based profiling of selected cardenolides in different tissues of C. procera
Uscharin
	Replicate 1	Replicate 2	Replicate 3
Young leaves	332283	356963	288754
Old leaves	199912	174525	203231
Stem	302366	282145	268325
Roots	77254	64585.2	82123.1
Calotoxin
	Replicate 1	Replicate 2	Replicate 3
Young leaves	116989	102120	125856
Old leaves	40424.5	61253.3	35696.3
Stem	85943.2	65245.3	78521.3
Roots	5527.35	1453.36	8965.32
Calactin
	Replicate 1	Replicate 2	Replicate 3
Young leaves	89953.2	77854.2	78456.2
Old leaves	17322.7	15693.2	8545.36
Stem	63220.3	48546.3	54254.3
Roots	22616.5	15485.3	12456.2

## Sheet: Supplementary Fig. 6a
Supplementary Fig. 6a
	Levels of cholesterol and phytosterols in different tissues of D. purpurea as determined by GC-MS.
Cholesterol
	Replicate 1	Replicate 2	Replicate 3
Young leaves	18835627	12082293	16274692
Old leaves	10523464	7991877	8457896
Leaf base	5187798	4196279	4504521
Roots	5328175	6979437	6814213
Campesterol
	Replicate 1	Replicate 2	Replicate 3
Young leaves	5103489	3777158	4058412
Old leaves	743473	599359	545632
Leaf base	4703435	5085828	5456965
Roots	17281260	31198158	22455432
β-sitosterol
	Replicate 1	Replicate 2	Replicate 3
Young leaves	62604757	55483606	51123564
Old leaves	39408608	30499624	28416521
Leaf base	33026205	32490374	35214636
Roots	37268905	60288680	47965412

## Sheet: Supplementary Fig. 6b
Supplementary Fig. 6b
	Levels of cholesterol and phytosterols in different tissues of C. procera as determined by GC-MS.
Cholesterol
	Replicate 1	Replicate 2	Replicate 3
Young leaves	367036	396479	411848
Old leaves	328956	355638	331253
Stem	3472343	3446475	3564783
Roots	5074439	5013364	4892951
Campesterol
	Replicate 1	Replicate 2	Replicate 3
Young leaves	126828956	133197840	133290425
Old leaves	82616604	87572972	81597651
Stem	50100058	49796372	49643207
Roots	23463406	23732599	24047867
β-sitosterol
	Replicate 1	Replicate 2	Replicate 3
Young leaves	375529963	368922442	388678781
Old leaves	210409911	218861811	211080505
Stem	135832579	133566663	136377595
Roots	78471846	78316229	76555014

## Sheet: Supplementary Fig. 7a
Supplementary Fig. 7a
	DpCYP87A106 expression in leaves of DpCYP87A106-silenced D. purpurea lines (by RNAi) compared to wild type ones.
	Replicate 1	Replicate 2	Replicate 3	Replicate 4		t-TEST
Wild type	1	0.908	1.103	1.037
Line 1	0.2275	0.2423				0.000221562
Line 2	0.0959	0.3025	0.1987			7.93403e-05
Line 3	0.17	0.31	0.207	0.284		6.11488e-06
Line 4	0.2753	0.3211				0.000337905

## Sheet: Supplementary Fig. 7b
Supplementary Fig. 7b
	Levels of cholesterol and campesterol in leaves of DpCYP87A106-silenced D. purpurea lines (by RNAi) compared to wild type ones.
Cholesterol
	Replicate 1	Replicate 2	Replicate 3	Replicate 4		t-TEST
Wild type	8663964	17571840	19202672	18923217
Line 1	18889758	25719164				0.221486
Line 2	23370347	33508763	41330341			0.0249798
Line 3	34606081	24520656	33492313	23815719		0.0140902
Line 4	23142683	24312602				0.112649
Campesterol
	Replicate 1	Replicate 2	Replicate 3	Replicate 4		t-TEST
Wild type	24545576	30323662	22650648	23666808
Line 1	50144147	54740492				0.000763366
Line 2	41611680	31495567	37037609			0.0157449
Line 3	32560374	46968416	33402999	39790109		0.0140428
Line 4	37484265	31448860				0.0445762

## Sheet: Supplementary Fig. 12d
Supplementary Fig. 12d
	Major sterols profiling in I210F and I210W mutants of DpCYP87A106 following transient expression in N. benthamiana leaves.
Cholesterol
	Replicate 1	Replicate 2	Replicate 3		t-TEST
Control	675113	505815	546589
DpCYP87A106	122303	205687	165448		0.00187973
I210F	665192	556375	587896		0.674502
I210W	738794	590613	647858		0.280744
Campesterol
	Replicate 1	Replicate 2	Replicate 3
Control	870645	1159348	964578
DpCYP87A106	141112	184408	124565		0.000616529
I210F	899984	791820	784152		0.136208
I210W	914009	970667	845896		0.394621
β-sitosterol
	Replicate 1	Replicate 2	Replicate 3
Control	848560	923951	871232
DpCYP87A106	232430	411956	289878		0.000580074
I210F	975022	817313	712456		0.591452
I210W	725295	813047	854589		0.131339

## Sheet: Supplementary Fig. 12f
Supplementary Fig. 12f
	Major sterols profiling in I209F and I209W mutants of CpCYP87A103 following transient expression in N. benthamiana leaves.
Cholesterol
	Replicate 1	Replicate 2	Replicate 3		t-TEST
Control	675113	505815	546589
CpCYP87A103	179074	221505	201245		0.00202223
I209F	657381	405641	481235		0.536074
I209W	779161	512944	685412		0.421646
Campesterol
	Replicate 1	Replicate 2	Replicate 3
Control	870645	1159348	964578
CpCYP87A103	380133	441702	544565		0.00512394
I209F	1183662	1126103	662356		0.969775
I209W	1518253	911957	1147889		0.376883
β-sitosterol
	Replicate 1	Replicate 2	Replicate 3
Control	848560	923951	871232
CpCYP87A103	485237	600931	512498		0.00109704
I209F	1370112	1038782	915620		0.174303
I209W	1648123	917571	1069540		0.213583
