# Supplementary material for: Promiscuous CYP87A enzyme activity initiates cardenolide biosynthesis in plants
Source: Nat Plants. 2023 Sep 18;9(10):1607–17. doi: 10.1038/s41477-023-01515-9 (PMC10581899; doi:10.1038/s41477-023-01515-9)
Supplement: Supplementary file 6 — Source data for Figs. 2c,d,g,h and 3c,d. [file 41477_2023_1515_MOESM6_ESM.xlsx]

## Sheet: Fig. 2c
Fig. 2c
	Levels of cholesterol in N. benthamiana leaves that transiently express DpCYP87A106 or CpCYP87A103 compared to control.
	Replicate 1	Replicate 2	Replicate 3	Replicate 4		t-TEST
Control	1052129	1066835	885204	1121441
DpCYP87A106	144603	193361	165489	158798		2.98766e-06
CpCYP87A103	100468	159400	153212	114578		2.66577e-06

## Sheet: Fig. 2d
Fig. 2d
	Levels of phytosterols in N. benthamiana leaves that transiently express DpCYP87A106 or CpCYP87A103 compared to control.
Campesterol
	Replicate 1	Replicate 2	Replicate 3	Replicate 4		t-TEST
Control	263138	279781	353159	314064
DpCYP87A106	40772	70265	54789	35698		2.24842e-05
CpCYP87A103	100263	157440	132141	147898		0.000379884
β-sitosterol
	Replicate 1	Replicate 2	Replicate 3	Replicate 4		t-TEST
Control	276708	195557	267489	310866
DpCYP87A106	83060	107823	98789	104523		0.000579581
CpCYP87A103	98035	144773	132458	112145		0.00176328

## Sheet: Fig. 2g
Fig. 2g
	DpCYP87A106 gene expression in selected tissues of D. purpurea as determined by quantitative Real Time-PCR (qRT-PCR).
	Replicate 1	Replicate 2	Replicate 3
Young leaves	1	0.64	0.74
Old leaves	0.95	0.92	0.62
Leaf base	0.33	0.44	0.38
Roots	0.001	0.0009	0.001

## Sheet: Fig. 2h
Fig. 2h
	CpCYP87A103 gene expression in selected tissues of C. procera as determined by quantitative Real Time-PCR (qRT-PCR).
	Replicate 1	Replicate 2	Replicate 3
Young leaves	0.00047	0.00056	0.00054
Old leaves	0.00241	0.00268	0.001
Stem	0.77584	0.5544	0.6859
Roots	1	0.80161	0.76909

## Sheet: Fig. 3c
Fig. 3c
	Levels of pregnenolone in leaves of DpCYP87A106-RNAi transgenic D. purpurea lines as compared to wild type ones. ND: not detected
	Replicate 1	Replicate 2	Replicate 3	Replicate 4
Wild type	150596	95499	86070	92151
Line 1	ND	ND
Line 2	ND	ND	ND
Line 3	ND	ND	ND	ND
Line 4	ND	ND

## Sheet: Fig. 3d
Fig. 3d
	Levels of cardenolides in leaves of DpCYP87A106-RNAi transgenic D. purpurea lines as compared to wild type ones.
	Replicate 1	Replicate 2	Replicate 3	Replicate 4		t-TEST
Wild type	609897	700024	569817	679461
Line 1	500	1245				0.000147919
Line 2	1452	13740	20257			1.15133e-05
Line 3	30666	21651	30895	30376		9.71515e-07
Line 4	8999	17084				0.000160465
